# Supplementary material for: Stimulation of Neurite Outgrowth Using Autologous NGF Bound at the Surface of a Fibrous Substrate
Source: Biomolecules. 2021 Dec 24;12(1):25. doi: 10.3390/biom12010025 (PMC8773656; doi:10.3390/biom12010025)
Supplement: Supplementary file 1 [file biomolecules-12-00025-s001.zip]

Archive with 1 entries (1 files):
- biomolecules-1492784-supplementary.pdf
